# Supplementary material for: Antagonizing microRNA‐19a/b augments PTH anabolic action and restores bone mass in osteoporosis in mice
Source: EMBO Mol Med. 2022 Oct 4;14(11):e13617. doi: 10.15252/emmm.202013617 (PMC9641424; doi:10.15252/emmm.202013617)
Supplement: Supplementary file 9 — Source Data for Expanded View [file EMMM-14-e13617-s003.zip]

Archive with 5 entries (4 files):
- __MACOSX/
- __MACOSX/._EMM-2020-13617-V4-Source_Data_to_Figure_4-sd.pdf
- __MACOSX/._EMM-2020-13617-V4-Source_Data_Fig_2B-F-sd.xlsx
- __MACOSX/._EMM-2020-13617-V4-Source_Data_to_Figure_6-sd.pdf
- EMM-2020-13617-V4-Source_Data_to_Figure_3.zip
