# Supplementary material for: Antagonizing microRNA‐19a/b augments PTH anabolic action and restores bone mass in osteoporosis in mice
Source: EMBO Mol Med. 2022 Oct 4;14(11):e13617. doi: 10.15252/emmm.202013617 (PMC9641424; doi:10.15252/emmm.202013617)
Supplement: Supplementary file 11 — Source Data for Figure 2 [file EMMM-14-e13617-s001.xlsx]

## Sheet: Source data Fig 2D-F
Fig 2B
	vehicle	scr	anti-miR-19a/b
	38.636	39.455	39.655
	38.091	38.51	39.345
	38.636	37.861	39.316
	38.864	38.359	38.697
	37.692	36.182	39.778
	39.455	38.214	38.23
	39.153	38.108	38.053
	38.51		36.97
Fig 2C
	vehicle	scr	anti-miR-19a/b
	6.955	6.946	7.003
	7	6.946	6.813
	6.773	6.872	6.825
	7.091	7.1	6.801
	7.557	7.032	6.846
	7.227	6.393	6.726
	6.878	7.068	6.77
	6.808		6.894
Fig 2D
Bone		Gapdh				b2m				β-actin1				β-actin2
	veh	scr	anti-miR-19a/b		veh	scr	anti-miR-19a/b		veh	scr	anti-miR-19a/b		veh	scr	anti-miR-19a/b
	1.00944	1.0303	1.08942		0.980145	0.958784	1.05778		0.975854	1.01	1.1152		0.979719	1.0077	1.11473
	0.990065	1.02385	1.05912		0.973573	0.953033	0.973573		0.976315	0.944017	1.04229		0.96906	0.939304	1.04634
	1.0005	1.03328	0.924491		1.04628	0.968643	0.99288		1.04783	0.955552	1.03307		1.05122	0.946854	1.03834
		1.08843	0.945355			0.997809	1.00767			1.09443	1.03445			1.10407	1.03701
Fig 2E
Bone marrow		Gapdh				b2m				β-actin1				β-actin2
	veh	scr	anti-miR-19a/b		veh	scr	anti-miR-19a/b		veh	scr	anti-miR-19a/b		veh	scr	anti-miR-19a/b
	0.904678	1.10812	1.05075		0.884774	1.10057	1.0754		0.872082	1.12003	1.07744		0.886529	1.12272	1.06038
	0.90203	0.924095	1.15402		0.873585	0.913547	1.1817		0.87918	0.918927	1.20284		0.895631	0.937955	1.18689
	1.19329	0.890115	1.06443		1.24164	0.880778	1.0754		1.24874	0.883438	1.10252		1.21784	0.904278	1.07995
		0.929832	0.957193			0.930332	0.897163			0.933596	0.939748			0.937045	0.944326
Fig 2F
Liver		Gapdh				b2m				β-actin1				β-actin2
	veh	scr	anti-miR-19a/b		veh	scr	anti-miR-19a/b		veh	scr	anti-miR-19a/b		veh	scr	anti-miR-19a/b
	0.997292	1.13061	1.04938		0.992588	1.17284	1.0839		0.996225	1.14016	1.04578		0.99386	1.12865	1.04688
	1.00398	1.15499	1.02692		0.993534	1.21353	1.0522		0.99764	1.17744	1.04106		0.994758	1.15965	1.04194
	0.998726	1.0403	1.04938		1.01388	1.04274	1.0522		1.00613	1.0387	1.04436		1.01138	1.02801	1.03789
		1.07088	1.07471			1.10566	1.10803			1.06748	1.12223			1.0617	1.11607
